# Supplementary material for: Encapsulation of Plant Extracts in a Psyllium/Starch Matrix: Synthesis and Functional Properties
Source: Molecules. 2026 Mar 19;31(6):1026. doi: 10.3390/molecules31061026 (PMC13029679; doi:10.3390/molecules31061026)
Supplement: Supplementary file 1 [file molecules-31-01026-s001.zip]

Archive with 1 entries (1 files):
- molecules-4177587-supplementary.pdf
